# Supplementary material for: Co-Delivery of a Novel Lipidated TLR7/8 Agonist and Hemagglutinin-Based Influenza Antigen Using Silica Nanoparticles Promotes Enhanced Immune Responses
Source: Pharmaceutics. 2024 Jan 13;16(1):107. doi: 10.3390/pharmaceutics16010107 (PMC10819884; doi:10.3390/pharmaceutics16010107)
Supplement: Supplementary file 1 [file pharmaceutics-16-00107-s001.zip]

Archive with 1 entries (1 files):
- pharmaceutics-2792635-supplementary.pdf
